# Supplementary material for: Variants in BMP15 Gene Affect Promoter Activity and Litter Size in Gobi Short Tail and Ujimqin Sheep
Source: Vet Sci. 2025 Mar 2;12(3):222. doi: 10.3390/vetsci12030222 (PMC11945889; doi:10.3390/vetsci12030222)
Supplement: Supplementary file 1 [file vetsci-12-00222-s001.zip]

Archive with 9 entries (9 files):
- Figure S1 Identification of sheep granulosa cells cultured in vitro.pdf
- Figure S2 The identification of nine variants in ovine BMP15.pdf
- Figure S3 Prediction of transcription factor binding motif in partial regions of promoter sequence including the g.54291460GA mutation of BMP15 gene..pdf
- Table S1 PCR primers used for sequencing BMP15.pdf
- Table S2 MassARRAY primers used for genotyping of nine variants in BMP15 and one variant in Fec B gene..pdf
- Table S3 Genotypic, allelic frequencies and diversity parameters of ten SNPs in the Gobi short tail sheep and Ujimqin sheep populations..pdf
- Table S4 Linkage disequilibrium as measured by D' and r2 among variants in the Gobi short tail sheep population.pdf
- Table S5. Linkage disequilibrium as measured by D' and r2 among variants in the Ujimqin sheep of this study.pdf
- Table S6. Linkage disequilibrium as measured by D' and r2 among variants in the combined Ujimqin sheep population..pdf
